# Supplementary material for: A Thermo-Responsive Polymer Micelle with a Liquid Crystalline Core
Source: Polymers (Basel). 2023 Feb 2;15(3):770. doi: 10.3390/polym15030770 (PMC9920352; doi:10.3390/polym15030770)
Supplement: Supplementary file 1 [file polymers-15-00770-s001.zip]

Archive with 1 entries (1 files):
- polymers-2194998-supplementary.pdf
